# Supplementary material for: Perinatal Depression in Australian Women during the COVID-19 Pandemic: The Birth in the Time of COVID-19 (BITTOC) Study
Source: Int J Environ Res Public Health. 2022 Apr 21;19(9):5062. doi: 10.3390/ijerph19095062 (PMC9103175; doi:10.3390/ijerph19095062)
Supplement: Supplementary file 1 [file ijerph-19-05062-s001.zip]

Archive with 1 entries (1 files):
- ijerph-1652806-supplementary.pdf
